# Supplementary material for: Screening of Tumor Antigens and Construction of Immune Subtypes for mRNA Vaccine Development in Head and Neck Squamous Cell Carcinoma
Source: Biomolecules. 2022 Dec 31;13(1):90. doi: 10.3390/biom13010090 (PMC9855883; doi:10.3390/biom13010090)
Supplement: Supplementary file 1 [file biomolecules-13-00090-s001.zip]

Archive with 1 entries (1 files):
- biomolecules-2069744-supplementary.pdf
